# Supplementary material for: A Nationwide Survey Investigating the Current Status of Genetic Counseling in Newborn Screening in Japan
Source: Int J Neonatal Screen. 2025 Nov 28;11(4):109. doi: 10.3390/ijns11040109 (PMC12734381; doi:10.3390/ijns11040109)
Supplement: Supplementary file 1 [file IJNS-11-00109-s001.zip]

Archive with 2 entries (2 files):
- IJNS-3890398-supplementary figure S1 and table S1.pdf
- IJNS-3890398-supplementary file S1.pdf
